# Supplementary material for: Plotter Cut Stencil Masks for the Deposition of Organic and Inorganic Materials and a New Rapid, Cost Effective Technique for Antimicrobial Evaluations
Source: Micromachines (Basel). 2022 Dec 21;14(1):14. doi: 10.3390/mi14010014 (PMC9864392; doi:10.3390/mi14010014)
Supplement: Supplementary file 1 [file micromachines-14-00014-s001.zip]

Archive with 1 entries (1 files):
- micromachines-2070386-supplementary.pdf
